# Supplementary material for: Investigation of VIM-1-producing Enterobacter spp. across Switzerland: clonal dissemination and plasmid transmission
Source: Antimicrob Agents Chemother. 2026 May 5;70(6):e01827-25. doi: 10.1128/aac.01827-25 (PMC13231877; doi:10.1128/aac.01827-25)
Supplement: Table S1 — ONT sequencing QC per isolate. [file aac.01827-25-s0002.xlsx]

## Sheet: Sheet1
Table S1. ONT sequencing QC per isolate. Columns: total reads, total bases (Mb), mean length (bp), N50 (bp), mean Q, %>Q15, %>Q20. Libraries were prepared with SQK-RBK114.24 and sequenced on R10.4.1/GridION for 72 h; MinKNOW 24.06.15, Porechop v0.2.4, NanoPlot v1.43.0.
Sample	Total Reads	Total Bases (Mb)	Mean Length (bp)	N50 (bp)	Mean Q	% >Q15	% >Q20
NARACHVIM12	15512	116.7	7520.6	12709	17.5	91.5	44.3
NARACHVIM20	36785	242.5	6591.9	10762	17.4	90.9	41.2
NARACHVIM36	65069	371.4	5708.1	9004	17.2	90.4	36.9
NARACHVIM56	133534	590.2	4419.6	6393	17	90	34
NARACHVIM52	115290	447.3	3880.2	5238	16.9	90	30.4
NARACHVIM49	126	0.4	3479	5814	15.5	78.6	14.3
NARACHVIM31	49152	216.9	4413.5	6207	17	90.2	34.3
NARACHVIM15	34854	182	5222	7527	17.2	90.2	37.8
NARACHVIM11	57509	216.1	3756.9	5098	16.8	89.5	27.6
NARACHVIM48	12561	99.2	7899.8	14287	17.2	89.7	42.2
NARACHVIM08	266866	1224.8	4589.6	6801	14.8	70	5.2
NARACHVIM61	839831	3546.3	4222.6	6004	14.8	70.5	5.2
NARACHVIM07	57527	123.4	2144.6	2277	14.8	68.2	4.9
