# Supplementary material for: Investigation of VIM-1-producing Enterobacter spp. across Switzerland: clonal dissemination and plasmid transmission
Source: Antimicrob Agents Chemother. 2026 May 5;70(6):e01827-25. doi: 10.1128/aac.01827-25 (PMC13231877; doi:10.1128/aac.01827-25)
Supplement: Table S2 — Features of isolates and submitted sequencing data. [file aac.01827-25-s0003.xlsx]

## Sheet: Enterobacter cloacae ad hoc
Table S2. Features of isolates and submitted sequencing data.
Strain name	TYGS species assignment	ST	Collection Date	Duplicate patient sample?	Isolation Source	Carbapenem	Cephalosporin	Beta-lactam	Colistin	Amikacin	Gentamicin	Kanamycin	Streptomycin	Tobramycin	Fosfomycin	Azithromycin / Spiramycin / Telithromycin	Erythromycin	Chloramphenicol	Phenicol	Quaternary Ammonium	Quinolone	Rifamycin	Sulfonamide	Tetracycline	Trimethoprim	ONT data	ENA sample accession	ENA run accession	ONT run accession
NARACHVIM01	Enterobacter hormaechei	104	11.01.2022		Urine	blaOXA-48 / blaVIM-1	blaACT-67 (AmpC) / blaCTX-M-9 (ESBL)		mcr-9.1	aph(3')-XV	aac(6')-Ib4	aph(3')-XV	aadA1 / aadA2		fosA			catA1 / catB2	oqxA / oqxB		oqxA / oqxB / qnrA1		sul1		dfrA16		ERS26960101	ERR15669294
NARACHVIM02	Enterobacter ludwigii	1693	25.01.2022		Urine	blaVIM-1	blaACT (AmpC) / blaCTX-M-9 (ESBL) / blaSHV-12 (ESBL)		mcr-9.2		aac(6')-Ib4 / ant(2'')-Ia	ant(2'')-Ia	aadA1 / aadA2	ant(2'')-Ia	fosA	mph(A)	ere(A) / mph(A)	catB2	oqxA / oqxB		oqxA / oqxB / qnrA1		sul1		dfrA16		ERS26960102	ERR15669295
NARACHVIM03	Enterobacter hormaechei	90	16.04.2022		Rectal swab	blaVIM-1	blaACT-56 (AmpC) / blaACC-1 (AmpC)		mcr-9.1		aac(6')-Ib4	aph(3')-Ia	aadA1 / aadA2 / aph(3'')-Ib / aph(6)-Id		fosA			catA1 / catA2			qnrB2				dfrA19		ERS26960103	ERR15669296
NARACHVIM04	Enterobacter hormaechei	1373	21.04.2022		Ascites fluid	blaOXA-48 / blaVIM-1	blaACT-67 (AmpC) / blaCTX-M-9 (ESBL) / blaSHV-12 (ESBL)		mcr-9.1		aac(6')-Ib4 / ant(2'')-Ia	ant(2'')-Ia	aadA1 / aadA2	ant(2'')-Ia	fosA	mph(A)	ere(A) / mph(A)	catB2	oqxA / oqxB		oqxA / oqxB / qnrA1		sul1		dfrA16		ERS26960104	ERR15669297
NARACHVIM05	Enterobacter hormaechei	175	19.07.2022		Rectal swab	blaVIM-1	blaACT-74 (AmpC) / blaCTX-M-9 (ESBL) / blaSHV-12 (ESBL)		mcr-9.1	aph(3')-XV	aac(3)-IIe / aac(6')-Ib4	aph(3')-XV	aadA1 / aph(3'')-Ib / aph(6)-Id		fosA	mph(A)	mph(A)	catB2		qacEdelta1	qnrB19		sul1		dfrA14		ERS26960105	ERR15669298
NARACHVIM06	Enterobacter hormaechei	175	06.08.2022		Wound	blaVIM-1	blaACT-74 (AmpC) / blaCTX-M-9 (ESBL) / blaSHV-12 (ESBL)		mcr-9.1	aph(3')-XV	aac(3)-IIe / aac(6')-Ib4	aph(3')-XV	aadA1 / aph(3'')-Ib / aph(6)-Id		fosA	mph(A)	mph(A)	catB2		qacEdelta1	qnrB19		sul1		dfrA14		ERS26960106	ERR15669299
NARACHVIM07	Enterobacter hormaechei	45	16.08.2022		Rectal swab	blaVIM-1	blaACT-17 (AmpC)	blaLAP-2 / blaTEM-1		aph(3')-XV	aac(6')-Ib4	aph(3')-XV	aadA1 / aph(3'')-Ib / aph(6)-Id			mph(A)	mph(A)	catB2	oqxA / oqxB	qacEdelta1	oqxA / oqxB / qnrS1		sul1 / sul2		dfrA14		ERS26960107	ERR15669300
NARACHVIM08	Enterobacter hormaechei	78	30.08.2022		Rectal swab	blaVIM-1	blaACT-24 (AmpC) / blaCTX-M-3 (ESBL) / blaSHV-12 (ESBL)	blaTEM-1		aph(3')-XV	aac(6')-Ib4	aph(3')-XV	aadA1		fosA	mph(A)	mph(A)	catB2	oqxA / oqxB	qacEdelta1	gyrA_S83I / oqxA / oqxB / parC_S80I / qnrB4		sul1		dfrA14 / dfrA15		ERS26960108	ERR15669301
NARACHVIM09	Enterobacter hormaechei	133	02.09.2022		Urine	blaVIM-1	blaACT-17 (AmpC) / blaCTX-M-9 (ESBL) / blaSHV-12 (ESBL)		mcr-9.1	aph(3')-XV	aac(6')-Ib4 / ant(2'')-Ia	ant(2'')-Ia / aph(3')-XV	aadA1 / aadA2	ant(2'')-Ia	fosA	mph(A)	mph(A)	catB2	oqxA / oqxB		oqxA / oqxB / qnrA1		sul1	tet(A)	dfrA14		ERS26960109	ERR15669302
NARACHVIM10	Enterobacter hormaechei	133	04.09.2022		Urine	blaVIM-1	blaACT-17 (AmpC) / blaCTX-M-9 (ESBL) / blaSHV-12 (ESBL)		mcr-9.1	aph(3')-XV	aac(6')-Ib4 / ant(2'')-Ia	ant(2'')-Ia / aph(3')-XV	aadA1 / aadA2	ant(2'')-Ia	fosA	mph(A)	mph(A)	catB2	oqxA / oqxB		oqxA / oqxB / qnrA1		sul1	tet(A)	dfrA14		ERS26960110	ERR15669303
NARACHVIM11	Enterobacter hormaechei	175	26.08.2022	Duplicate patient sample of NARACHVIM06	Rectal swab	blaVIM-1	blaACT-74 (AmpC) / blaCTX-M-9 (ESBL) / blaSHV-12 (ESBL)			aph(3')-XV	aac(3)-IIe / aac(6')-Ib4	aph(3')-XV	aadA1 / aph(3'')-Ib / aph(6)-Id		fosA	mph(A)	mph(A)	catB2		qacEdelta1	qnrB19		sul1		dfrA14	Y	ERS26960111	ERR15669304	ERR15903138
NARACHVIM12	Enterobacter hormaechei	90	26.10.2022		Urine	blaVIM-1	blaACT-56 (AmpC) / blaCTX-M-15 (ESBL) / blaCTX-M-9 (ESBL) / blaOXA-1 / blaSHV-12 (ESBL)		mcr-9.1	aac(6')-Ib3 / aph(3')-XV	ant(2'')-Ia	aac(6')-Ib3 / ant(2'')-Ia / aph(3')-XV	aadA1 / aadA2	aac(6')-Ib3 / ant(2'')-Ia	fosA	mph(A)	mph(A)	catB2			gyrA_S83Y / qnrA1		sul1	tet(A)	dfrA14	Y	ERS26960112	ERR15669305	ERR15903139
NARACHVIM14	Enterobacter hormaechei	90	15.11.2022		Unknown	blaVIM-1	blaACT-56 (AmpC) / blaCTX-M-15 (ESBL) / blaCTX-M-9 (ESBL) / blaOXA-1 / blaSHV-12 (ESBL)		mcr-9.1	aac(6')-Ib3 / aph(3')-XV	ant(2'')-Ia	aac(6')-Ib3 / ant(2'')-Ia / aph(3')-XV	aadA1 / aadA2	aac(6')-Ib3 / ant(2'')-Ia	fosA	mph(A)	mph(A)	catB2			gyrA_S83Y / qnrA1		sul1	tet(A)	dfrA14		ERS26960113	ERR15669306
NARACHVIM15	Enterobacter hormaechei	133	16.11.2022	Duplicate patient sample of NARACHVIM09	Urine	blaVIM-1	blaACT-17 (AmpC) / blaCTX-M-9 (ESBL) / blaSHV-12 (ESBL)		mcr-9.1	aph(3')-XV	aac(6')-Ib4 / ant(2'')-Ia	ant(2'')-Ia / aph(3')-XV	aadA1 / aadA2	ant(2'')-Ia	fosA			catB2	oqxA / oqxB		oqxA / oqxB / qnrA1		sul1	tet(A)		Y	ERS26960114	ERR15669307	ERR15903140
NARACHVIM16	Enterobacter hormaechei	90	07.12.2022		Rectal swab	blaVIM-1	blaACT-56 (AmpC) / blaCTX-M-9 (ESBL) / blaOXA-1 / blaSHV-12 (ESBL)		mcr-9.2	aph(3')-XV	aac(6')-Ib4 / ant(2'')-Ia	ant(2'')-Ia / aph(3')-XV	aadA1 / aadA2	ant(2'')-Ia	fosA	mph(A)	mph(A)	catA1 / catB2 / catB3			qnrA	arr-3	sul1	tet(A)	dfrA16		ERS26960115	ERR15669308
NARACHVIM17	Enterobacter hormaechei	133	22.12.2022		Lower respiratory tract aspiration	blaVIM-1	blaACT-17 (AmpC) / blaCTX-M-9 (ESBL) / blaSHV-12 (ESBL)		mcr-9.1	aph(3')-XV	aac(6')-Ib4 / ant(2'')-Ia	ant(2'')-Ia / aph(3')-XV	aadA1 / aadA2	ant(2'')-Ia	fosA	mph(A)	mph(A)	catB2	oqxA / oqxB		oqxA / oqxB / qnrA1		sul1				ERS26960116	ERR15669309
NARACHVIM18	Enterobacter hormaechei	133	22.12.2022		Urine	blaVIM-1	blaACT-17 (AmpC) / blaCTX-M-9 (ESBL) / blaSHV-12 (ESBL)		mcr-9.1	aph(3')-XV	aac(6')-Ib4 / ant(2'')-Ia	ant(2'')-Ia / aph(3')-XV	aadA1 / aadA2	ant(2'')-Ia	fosA	mph(A)	mph(A)	catB2	oqxA / oqxB	qacEdelta1	oqxA / oqxB		sul1	tet(A)	dfrA14		ERS26960117	ERR15669310
NARACHVIM19	Enterobacter hormaechei	50	30.12.2022		Urine	blaVIM-1	blaACT-15 (AmpC) / blaCTX-M-9 (ESBL) / blaSHV-12 (ESBL)		mcr-9.1	aph(3')-XV	aac(6')-Ib4 / ant(2'')-Ia	ant(2'')-Ia / aph(3')-XV	aadA1 / aadA2	ant(2'')-Ia	fosA	mph(A)	mph(A)	catB2	oqxA / oqxB	qacEdelta1	gyrA_S83Y / oqxA / oqxB		sul1	tet(A)	dfrA14		ERS26960118	ERR15669311
NARACHVIM20	Enterobacter hormaechei	133	06.01.2023	Duplicate patient sample of NARACHVIM18	Urine	blaVIM-1	blaACT-17 (AmpC) / blaCTX-M-9 (ESBL) / blaSHV-12 (ESBL)		mcr-9.1	aph(3')-XV	aac(6')-Ib4 / ant(2'')-Ia	ant(2'')-Ia / aph(3')-XV	aadA1 / aadA2	ant(2'')-Ia	fosA	mph(A)	mph(A)	catB2	oqxA / oqxB	qacEdelta1	oqxA / oqxB		sul1	tet(A)		Y	ERS26960119	ERR15669312	ERR15903141
NARACHVIM21	Escherichia coli	Warwick 5177	2023-01-05		Urine	blaVIM-1	blaCTX-M-9 (ESBL) / blaSHV-12 (ESBL)	blaEC (AmpC)	mcr-9.1 / pmrB_Y358N	aph(3')-XV	aac(6')-Ib4 / ant(2'')-Ia	ant(2'')-Ia / aph(3')-XV	aadA1 / aadA2	ant(2'')-Ia	glpT_E448K			catB2			qnrA1		sul1				ERS26960146	ERR15669339
NARACHVIM22	Enterobacter hormaechei	148	20.02.2023		Urine	blaVIM-1	blaACT (AmpC) / blaCTX-M-15 (ESBL) / blaCTX-M-9 (ESBL) / blaOXA-1 / blaSHV-12 (ESBL)	blaTEM-1	mcr-9.1	aac(6')-Ib3 / aph(3')-XV	aac(3)-IIe / ant(2'')-Ia	aac(6')-Ib3 / ant(2'')-Ia / aph(3')-XV	aadA2 / aph(3'')-Ib / aph(6)-Id	aac(6')-Ib3 / ant(2'')-Ia		mph(A)	mph(A)	catB2	oqxA / oqxB		oqxA / oqxB / qnrA1 / qnrB1		sul1 / sul2	tet(A)	dfrA14		ERS26960120	ERR15669313
NARACHVIM23	Enterobacter hormaechei	50	24.03.2023	Duplicate patient sample of NARACHVIM19	Urine	blaVIM-1	blaACT-15 (AmpC) / blaCTX-M-9 (ESBL) / blaSHV-12 (ESBL)		mcr-9.1	aac(6')-Ib3 / aph(3')-XV	ant(2'')-Ia	aac(6')-Ib3 / ant(2'')-Ia / aph(3')-XV	aadA1 / aadA2	aac(6')-Ib3 / ant(2'')-Ia	fosA	mph(A)	mph(A)	catB2	oqxA / oqxB	qacEdelta1	gyrA_S83Y / oqxA / oqxB		sul1	tet(A)	dfrA14		ERS26960121	ERR15669314
NARACHVIM25	Enterobacter hormaechei	50	24.03.2023	Duplicate patient sample of NARACHVIM19 / NARACHVIM23	Urine	blaVIM-1	blaACT-15 (AmpC) / blaCTX-M-9 (ESBL) / blaSHV-12 (ESBL)		mcr-9.1	aac(6')-Ib3 / aph(3')-XV	ant(2'')-Ia	aac(6')-Ib3 / ant(2'')-Ia / aph(3')-XV	aadA1 / aadA2	aac(6')-Ib3 / ant(2'')-Ia	fosA	mph(A)	mph(A)	catB2	oqxA / oqxB	qacEdelta1	gyrA_S83Y / oqxA / oqxB		sul1	tet(A)	dfrA14		ERS26960122	ERR15669315
NARACHVIM26	Enterobacter hormaechei	133	08.04.2023		Urine	blaVIM-1	blaACT-17 (AmpC) / blaCTX-M-9 (ESBL) / blaSHV-12 (ESBL)		mcr-9.1	aac(6')-Ib3 / aph(3')-XV	ant(2'')-Ia	aac(6')-Ib3 / ant(2'')-Ia / aph(3')-XV	aadA1 / aadA2	aac(6')-Ib3 / ant(2'')-Ia	fosA	mph(A)	mph(A)	catB2	oqxA / oqxB		oqxA / oqxB / qnrA1		sul1	tet(A)	dfrA14		ERS26960123	ERR15669316
NARACHVIM27	Enterobacter hormaechei	133	18.04.2023		Urine	blaVIM-1	blaACT-17 (AmpC) / blaCTX-M-9 (ESBL) / blaSHV-12 (ESBL)		mcr-9.1	aac(6')-Ib3 / aph(3')-XV	ant(2'')-Ia	aac(6')-Ib3 / ant(2'')-Ia / aph(3')-XV	aadA1 / aadA2	aac(6')-Ib3 / ant(2'')-Ia	fosA	mph(A)	mph(A)	catB2	oqxA / oqxB	qacEdelta1	oqxA / oqxB		sul1	tet(A)	dfrA14		ERS26960124	ERR15669317
NARACHVIM28	Enterobacter hormaechei	148	27.04.2023	Duplicate patient sample of NARACHVIM22	Urine	blaVIM-1	blaACT (AmpC) / blaCTX-M-9 (ESBL) / blaSHV-12 (ESBL)		mcr-9.1	aph(3')-XV	aac(6')-Ib4 / ant(2'')-Ia	ant(2'')-Ia / aph(3')-XV	aadA2	ant(2'')-Ia		mph(A)	mph(A)	catB2	oqxA / oqxB	qacEdelta1	oqxA / oqxB		sul1	tet(A)	dfrA14		ERS26960125	ERR15669318
NARACHVIM29	Enterobacter hormaechei	148	09.05.2023	Duplicate patient sample of NARACHVIM22 / NARACHVIM28	Unknown	blaVIM-1	blaACT (AmpC) / blaCTX-M-9 (ESBL) / blaSHV-12 (ESBL)		mcr-9.1	aph(3')-XV	aac(6')-Ib4 / ant(2'')-Ia	ant(2'')-Ia / aph(3')-XV	aadA2	ant(2'')-Ia		mph(A)	mph(A)	catB2	oqxA / oqxB	qacEdelta1	oqxA / oqxB		sul1	tet(A)	dfrA14		ERS26960126	ERR15669319
NARACHVIM30	Enterobacter hormaechei	133	26.05.2023		Urine	blaVIM-1	blaACT-17 (AmpC) / blaCTX-M-9 (ESBL) / blaSHV-12 (ESBL)		mcr-9.1	aph(3')-XV	aac(6')-Ib4	aph(3')-XV	aadA1		fosA	mph(A)	mph(A)	catB2	oqxA / oqxB	qacEdelta1	oqxA / oqxB / qnrA1		sul1, sul1		dfrA14		ERS26960127	ERR15669320
NARACHVIM31	Enterobacter hormaechei	133	05.06.2023	Duplicate patient sample of NARACHVIM30	Urine	blaVIM-1	blaACT-17 (AmpC) / blaCTX-M-9 (ESBL) / blaSHV-12 (ESBL)		mcr-9.1	aph(3')-XV	aac(6')-Ib4	aph(3')-XV	aadA1		fosA	mph(A)	mph(A)	catB2	oqxA / oqxB	qacEdelta1	oqxA / oqxB / qnrA1		sul1, sul1		dfrA14	Y	ERS26960128	ERR15669321	ERR15903142
NARACHVIM33	Enterobacter hormaechei	133	09.07.2023		Lower respiratory tract aspiration	blaVIM-1	blaACT-17 (AmpC) / blaCTX-M-9 (ESBL) / blaSHV-12 (ESBL)		mcr-9.1	aph(3')-XV	aac(6')-Ib4 / ant(2'')-Ia	ant(2'')-Ia / aph(3')-XV	aadA1 / aadA2	ant(2'')-Ia	fosA	mph(A)	mph(A)	catB2	oqxA / oqxB	qacEdelta1	oqxA / oqxB		sul1	tet(A)	dfrA14		ERS26960129	ERR15669322
NARACHVIM34	Enterobacter kobei	32	24.07.2023		Urine	blaVIM-1	blaACT-52 (AmpC) / blaOXA-1		mcr-9.1	aac(6')-Ib-cr5		aac(6')-Ib-cr5	aadA1	aac(6')-Ib-cr5	fosA	mph(A)	mph(A)	catA2 / catB3	oqxA / oqxB		aac(6')-Ib-cr5 / oqxA / oqxB / qnrA1	arr-3	sul1, sul1	tet(D)	dfrB1		ERS26960130	ERR15669323
NARACHVIM35	Enterobacter hormaechei	133	07.08.2023		Urine	blaVIM-1	blaACT-17 (AmpC) / blaCTX-M-9 (ESBL) / blaSHV-12 (ESBL)		mcr-9.1	aph(3')-XV	aac(6')-Ib4 / ant(2'')-Ia	ant(2'')-Ia / aph(3')-XV	aadA1 / aadA2	ant(2'')-Ia	fosA	mph(A)	mph(A)	catB2	oqxA / oqxB	qacEdelta1	oqxA / oqxB		sul1	tet(A)	dfrA14		ERS26960131	ERR15669324
NARACHVIM36	Enterobacter hormaechei	90	28.08.2023		Higher respiratory tract aspiration	blaVIM-1	blaACC-1 (AmpC) / blaACT-56 (AmpC)		mcr-9.1		aac(6')-Ib4	aph(3')-Ia	aadA1 / aadA2 / aph(3'')-Ib / aph(6)-Id		fosA			catA1 / catA2			qnrB2				dfrA19	Y	ERS26960132	ERR15669325	ERR15903143
NARACHVIM37	Enterobacter hormaechei	190	05.09.2023		Urine	blaVIM-1	blaACC-1 (AmpC) / blaACT-17 (AmpC) / blaOXA-1		mcr-9.1		aac(6')-Ib		aadA1		fosA			catA1 / catB3	oqxA / oqxB	qacEdelta1	oqxA / oqxB	arr-3	sul1				ERS26960133	ERR15669326
NARACHVIM38	Enterobacter hormaechei	45	28.09.2023		Faecal sample	blaVIM-1	blaACT-17 (AmpC) / blaCTX-M-9 (ESBL)	blaTEM-1	mcr-9.2		aac(6')-Ib4		aadA1 / aph(3'')-Ib / aph(6)-Id					catB3	oqxA / oqxB		oqxA / oqxB / qnrA1 / qnrS2	arr-3	sul1 / sul2		dfrA14 / dfrB1		ERS26960134	ERR15669327
NARACHVIM39	Enterobacter hormaechei	133	05.10.2023		Urine	blaVIM-1	blaACT-17 (AmpC) / blaCTX-M-9 (ESBL) / blaSHV-12 (ESBL)		mcr-9.1	aph(3')-XV	aac(6')-Ib4 / ant(2'')-Ia	ant(2'')-Ia / aph(3')-XV	aadA1 / aadA2	ant(2'')-Ia	fosA	mph(A)	mph(A)	catB2	oqxA / oqxB		oqxA / oqxB / qnrA1		sul1	tet(A)	dfrA14		ERS26960135	ERR15669328
NARACHVIM40	Enterobacter hormaechei	90	04.10.2023	Duplicate patient sample of NARACHVIM36	Faecal sample	blaVIM-1	blaACC-1 (AmpC) / blaACT-56 (AmpC)		mcr-9.1		aac(6')-Ib4	aph(3')-Ia	aadA1 / aadA2 / aph(3'')-Ib / aph(6)-Id		fosA			catA1 / catA2			qnrB2				dfrA19		ERS26960136	ERR15669329
NARACHVIM43	Enterobacter hormaechei	133	10.11.2023		Urine	blaVIM-1	blaACT-17 (AmpC) / blaCTX-M-9 (ESBL) / blaSHV-12 (ESBL)		mcr-9.1	aac(6')-Ib3 / aph(3')-XV	ant(2'')-Ia	aac(6')-Ib3 / ant(2'')-Ia / aph(3')-XV	aadA1 / aadA2	aac(6')-Ib3 / ant(2'')-Ia	fosA	mph(A)	mph(A)	catB2	oqxA / oqxB		oqxA / oqxB / qnrA1		sul1	tet(A)	dfrA14		ERS26960137	ERR15669330
NARACHVIM44	Enterobacter hormaechei	133	20.11.2023	Duplicate patient sample of NARACHVIM43	Rectal swab	blaVIM-1	blaACT-17 (AmpC) / blaCTX-M-9 (ESBL) / blaSHV-12 (ESBL)		mcr-9.1	aph(3')-XV	aac(6')-Ib4 / ant(2'')-Ia	ant(2'')-Ia / aph(3')-XV	aadA1 / aadA2	ant(2'')-Ia	fosA	mph(A)	mph(A)	catB2	oqxA / oqxB		oqxA / oqxB / qnrA1		sul1	tet(A)	dfrA14		ERS26960138	ERR15669331
NARACHVIM46	Escherichia coli	Warwick 38	2024-01-03		Urine	blaVIM-1	blaCTX-M-14 (ESBL)	blaEC (AmpC) / blaTEM-1	mcr-9.2	aac(6')-Il	ant(2'')-Ia	aac(6')-Il / ant(2'')-Ia	aadA2 / aph(3'')-Ib / aph(6)-Id	aac(6')-Il / ant(2'')-Ia	glpT_E448K			floR		qacEdelta1 / smr			sul1 / sul2	tet(A)	dfrA1		ERS26960147	ERR15669340
NARACHVIM47	Enterobacter hormaechei	90	23.01.2024		Urine	blaVIM-1	blaACC-1 (AmpC) / blaACT-56 (AmpC)		mcr-9.1		aac(6')-Ib4	aph(3')-Ia	aadA1 / aadA2 / aph(3'')-Ib / aph(6)-Id		fosA			catA1 / catA2			qnrB2				dfrA19		ERS26960139	ERR15669332
NARACHVIM48	Enterobacter hormaechei	90	09.02.2024		Rectal swab	blaVIM-1	blaACC-1 (AmpC) / blaACT-56 (AmpC)		mcr-9.1		aac(6')-Ib4	aph(3')-Ia	aadA1 / aadA2 / aph(3'')-Ib / aph(6)-Id		fosA			catA1 / catA2			qnrB2				dfrA19	Y	ERS26960140	ERR15669333	ERR15903144
NARACHVIM49	Enterobacter hormaechei	45	10.02.2024	Duplicate patient sample of NARACHVIM07	Rectal swab	blaVIM-1	blaACT-17 (AmpC)	blaLAP-2 / blaTEM-1		aph(3')-XV	aac(6')-Ib4	aph(3')-XV	aadA1 / aph(3'')-Ib / aph(6)-Id			mph(A)	mph(A)	catB2	oqxA / oqxB	qacEdelta1	oqxA / oqxB / qnrS1		sul1 / sul2		dfrA14		ERS26960141	ERR15669334
NARACHVIM51	Enterobacter hormaechei	133	13.03.2024	Duplicate patient sample of NARACHVIM52	Urine	blaVIM-1	blaACT-17 (AmpC) / blaCTX-M-9 (ESBL) / blaSHV-12 (ESBL)		mcr-9.1	aph(3')-XV	aac(6')-Ib4 / ant(2'')-Ia	ant(2'')-Ia / aph(3')-XV	aadA1 / aadA2	ant(2'')-Ia	fosA	mph(A)	mph(A)	catB2	oqxA / oqxB		oqxA / oqxB / qnrA1		sul1	tet(A)	dfrA14		ERS26960142	ERR15669335
NARACHVIM52	Enterobacter hormaechei	133	10.03.2024		Urine	blaVIM-1	blaACT-17 (AmpC) / blaCTX-M-9 (ESBL) / blaSHV-12 (ESBL)		mcr-9.1	aph(3')-XV	aac(6')-Ib4 / ant(2'')-Ia	ant(2'')-Ia / aph(3')-XV	aadA1 / aadA2	ant(2'')-Ia	fosA	mph(A)	mph(A)	catB2	oqxA / oqxB		oqxA / oqxB / qnrA1		sul1	tet(A)	dfrA14	Y	ERS26960143	ERR15669336	ERR15903145
NARACHVIM53	Enterobacter hormaechei	133	28.03.2024		Unknown	blaVIM-1	blaACT-17 (AmpC) / blaCTX-M-9 (ESBL) / blaSHV-12 (ESBL)		mcr-9.1	aac(6')-Ib3 / aph(3')-XV	ant(2'')-Ia	aac(6')-Ib3 / ant(2'')-Ia / aph(3')-XV	aadA1 / aadA2	aac(6')-Ib3 / ant(2'')-Ia	fosA			catB2	oqxA / oqxB		oqxA / oqxB / qnrA1		sul1	tet(A)			ERS26960144	ERR15669337
NARACHVIM54	Enterobacter hormaechei	133	02.04.2024		Blood culture	blaVIM-1	blaACT-17 (AmpC) / blaCTX-M-9 (ESBL) / blaSHV-12 (ESBL)		mcr-9.1		aac(6')-Ib4 / ant(2'')-Ia	ant(2'')-Ia	aadA1 / aadA2	ant(2'')-Ia	fosA	mph(A)	mph(A)	catB2	oqxA / oqxB		oqxA / oqxB / qnrA1		sul1	tet(A)	dfrA14		ERS26962348	ERR15676768
NARACHVIM55	Enterobacter hormaechei	50	30.03.2024		Blood culture	blaVIM-1	blaACT-15 (AmpC) / blaCTX-M-9 (ESBL) / blaSHV-12 (ESBL)		mcr-9.1	aph(3')-XV	aac(6')-Ib4 / ant(2'')-Ia	ant(2'')-Ia / aph(3')-XV	aadA1 / aadA2	ant(2'')-Ia	fosA			catB2	oqxA / oqxB		oqxA / oqxB / qnrA1		sul1				ERS26962349	ERR15676769
NARACHVIM56	Enterobacter hormaechei	114	18.04.2024		Rectal swab	blaVIM-1	blaACT-16 (AmpC) / blaDHA-1 (AmpC) / blaSHV-12 (ESBL)				aac(6')-IIc	aac(6')-IIc / aph(3')-Ia	aadA1 / aph(3'')-Ib / aph(6)-Id	aac(6')-IIc	fosA			catA2	oqxA / oqxB		oqxA / oqxB / qnrB4 / qnrS1				dfrA1	Y	ERS26962350	ERR15676770	ERR15903146
NARACHVIM58	Enterobacter hormaechei	114	2024-04-30		Wound	blaVIM-1	blaACT-16 (AmpC) / blaDHA-1 (AmpC) / blaSHV-12 (ESBL)				aac(6')-IIc	aac(6')-IIc / aph(3')-Ia	aadA1 / aph(3'')-Ib / aph(6)-Id	aac(6')-IIc	fosA			catA2	oqxA / oqxB		oqxA / oqxB / qnrB4 / qnrS1				dfrA1		ERS26962351	ERR15676771
NARACHVIM60	Enterobacter hormaechei	90	09.06.2024		Urine	blaVIM-1	blaACT-56 (AmpC) / blaCTX-M-9 (ESBL) / blaSHV-12 (ESBL)		mcr-9.1	aph(3')-XV	ant(2'')-Ia	ant(2'')-Ia / aph(3')-XV	aadA1 / aadA2	ant(2'')-Ia	fosA	mph(A)	mph(A)	catB2		qacEdelta1			sul1	tet(A)	dfrA14		ERS26962352	ERR15676772
NARACHVIM61	Enterobacter hormaechei	90	14.06.2024		Rectal swab	blaVIM-1	blaACT-56 (AmpC)	blaTEM-1		aph(3')-XV	aac(6')-Ib4	aph(3')-XV			fosA			catB2			qnrB2		sul1		dfrA1		ERS26962353	ERR15676773
NARACHVIM62	Pseudocitrobacter spp.	NA	2024-06-17		Rectal swab	blaVIM-1	blaOXA-1			aac(6')-Ib-cr5	aac(6')-IIc	aac(6')-IIc / aac(6')-Ib-cr5	aadA1	aac(6')-IIc / aac(6')-Ib-cr5				catB3			aac(6')-Ib-cr5 / qnrA1	arr-3	sul1	tet(B)	dfrA1		ERS26960148	ERR15669341
NARACHVIM64	Enterobacter hormaechei	114	16.10.2024		Unknown	blaVIM-1	blaACC-1 (AmpC) / blaACT-16 (AmpC)		mcr-9.1		aac(6')-Ib4		aadA1 / aph(3'')-Ib / aph(6)-Id		fosA			catA1	oqxA / oqxB		oqxA / oqxB / qnrB2		sul1		dfrA25		ERS26962354	ERR15676774
NARACHVIM65	Citrobacter farmeri	new	17.10.2022		Urine	blaVIM-1	blaCTX-M-9 (ESBL) / blaSHV-12 (ESBL)		mcr-9.1	aph(3')-XV	ant(2'')-Ia	ant(2'')-Ia / aph(3')-XV	aadA1 / aadA2	ant(2'')-Ia		mph(A)	mph(A)	catB2	oqxB		oqxB / qnrA1		sul1	tet(A)	dfrA14		ERS26960145	ERR15669338
